# Supplementary material for: A Push–Pull Strategy to Enhance Biomass and Lipid Production in Nannochloropsis oculata
Source: Microorganisms. 2025 May 15;13(5):1131. doi: 10.3390/microorganisms13051131 (PMC12114038; doi:10.3390/microorganisms13051131)
Supplement: Supplementary file 1 [file microorganisms-13-01131-s001.zip]

Archive with 1 entries (1 files):
- microorganisms-3545553-supplementary.pdf
